# Supplementary material for: Direct Anastomosis Versus Conduit Repair for Right Ventricular Outflow Tract Reconstruction in Common Arterial Trunk: A Meta-Analysis of Reconstructed Time-to-Event Data
Source: Interdiscip Cardiovasc Thorac Surg. 2026 Jan 27;41(2):ivag029. doi: 10.1093/icvts/ivag029 (PMC12927426; doi:10.1093/icvts/ivag029)
Supplement: ivag029_Supplementary_Data [file ivag029_supplementary_data.zip]

Archive with 1 entries (1 files):
- Supplementary Material File - Conduit vs DAT. Revised.docx
